# Supplementary material for: Neurological Surveillance in Moderate-Late Preterm Infants—Results from a Dutch–Canadian Survey
Source: Children (Basel). 2022 Jun 8;9(6):846. doi: 10.3390/children9060846 (PMC9221620; doi:10.3390/children9060846)
Supplement: Supplementary file 1 [file children-09-00846-s001.zip]

Archive with 1 entries (1 files):
- children-1752333-supplementary.pdf
